# Supplementary material for: Unveiling the Molecular Crosstalk Between Periodontal and Cardiovascular Diseases: A Systematic Review
Source: Dent J (Basel). 2025 Feb 25;13(3):98. doi: 10.3390/dj13030098 (PMC11941040; doi:10.3390/dj13030098)
Supplement: Supplementary file 1 [file dentistry-13-00098-s001.zip]

Archive with 1 entries (1 files):
- dentistry-3445783-supplementary.pdf
